# Supplementary material for: Malignant peripheral nerve sheath tumor (MPNST) and MPNST-like entities are defined by a specific DNA methylation profile in pediatric and juvenile population
Source: Clin Epigenetics. 2024 Jan 4;16:9. doi: 10.1186/s13148-023-01621-7 (PMC10768529; doi:10.1186/s13148-023-01621-7)
Supplement: Supplementary file 3 — Additional file 3: Supplementary Table 1. Clinico-pathological and molecular information of the analyzed patients cohort. [file 13148_2023_1621_MOESM3_ESM.xlsx]

## Sheet: Sheet 1
Barcode	Case	Patient ID	Gender	Age at diagnosis (years)	Location	NF1	Histological diagnosis	Further molecular testing methods	Molecular results	Sarcoma classifier result	Calibrated score	Study group	H3K27me3 Status	S100	SOX10	Clustering result	Copy number variation profile (visual)	Integrated diagnosis	Survival	Follow-up (months)	KM groups
203922140057_R04C01	1	1	M	9	left lower limb	No	MPNST	RT-PCR for SYT-SSX, ETV6-NTRK3, TPM3-NTRK1	Negative	Methylation class sarcoma (MPNST-like)	0.83	1	Positive			Outlier	Low quality	High-grade undifferentiated spindle cell sarcoma	DOD	13	High
204308830065_R05C01	2	2	M	22	paraspinal	Yes	Malignant Triton Tumor	Ampliseq Illumina Childhood Cancer (DNA)	DICER1 c.1376+1G>A and c.5425G>A (p.Gly1809Arg), NF1 c.4930G>T (p.Asp1644Tyr), KRAS c.35G>T (p.Gly12Val)	Methylation class sarcoma (RMS-like)	0.99	1	Negative	neg	n.a.	B	Loss chr11q; Partial gain chr15q, chr17q	DICER1 syndrome-associated sarcoma	Alive	8
204375410117_R05C01	3	3	M	12	torax	Yes	Malignant Triton Tumor	Archer FusionPlex	Negative for fusions	Methylation class sarcoma (MPNST-like)	0.7	1	Negative	80	30	B	Low quality/Multiple complex alterations	Malignant Triton Tumor in NF1	LFU
204425700145_R08C01	4	4	M	15	torax	Yes	MPNST	None		Methylation class malignant peripheral nerve sheath tumour	0.99973	1	Not evaluable	neg	neg	B	Multiple complex alterations	MPNST	DOD	48	MPNST
204776850091_R07C01	5	5	M	16	head and neck	Yes	MPNST	None		Methylation class malignant peripheral nerve sheath tumour	0.9872	1	Not evaluable	30	10	B	Partial gain chr6p; Gain chr6q, chr7,chr8; Partial loss chr9p	MPNST	DOD	24	MPNST
205537620044_R01C01	6	6	F	17	upper limb	Yes	Atypical Neurofibroma	None		Methylation class schwannoma	0.80052	1	Positive			A	Loss chr22q	Atypical neurofibroma	LFU
204776850091_R01C01	7	7	F	18	left lower limb	Yes	MPNST	None		Methylation class sarcoma (MPNST-like)	0.55	1	Negative	20	10	Outlier	Partial loss chr1p, chr5q,chr21q; Gain chr7p, chr15q; Loss chr13q, chr14q	MPNST	DOD	12
206182290163_R01C01	8	1	M	9	lung metastasis	No	MPNST	None		Methylation class sarcoma (MPNST-like)	0.47184	1	Positive	30	neg	Outlier	Multiple complex alterations	High-grade undifferentiated spindle cell sarcoma	DOD	6	High
204776850091_R02C01	9	8	F			No	MPNST	Unknown		No matching methylation classes		1	Not available			A	Partial gain chr10q	MPNST	LFU
206182290163_R02C01	10	9	M			No	MPNST	Unknown		No matching methylation classes		1	Not available			Excluded (low quality)	Low quality/Multiple complex alterations	MPNST	LFU
204776850091_R03C01	11	10	F	0.17	pelvis	No	MPNST	RT-PCR	Failed (poor RNA quality)	Methylation class family sarcoma with BCOR alterations	0.5	1	Not evaluable	neg	neg	A	Partial gain chr10q	BCOR-ITD sarcoma	DOD	168
204776850091_R04C01	12	11	F	3	lower limb	No	Malignant Triton Tumor	RT-PCR	Failed (poor RNA quality)	Methylation class rhabdomyosarcoma (MYOD1)	0.99	1	Not evaluable	20	20	A	Flat	Spindle cell rhabdomyosarcoma, MYOD1-mutated	Alive CR	132
204776850091_R05C01	13	12	M	18	torax	No	MPNST	Unknown		Methylation class schwannoma	0.31251	1	Negative	80	40	A	Loss chr22	MPNST	Alive	84
204776850091_R06C01	14	13	M	12	head and neck	Yes	MPNST	Unknown		Methylation class malignant peripheral nerve sheath tumour	0.99975	1	Negative	5	3	B	Multiple complex alterations	MPNST	DOD	12	MPNST
204875120084_R05C01	15	14	M			Yes	MPNST	Unknown		Methylation class malignant peripheral nerve sheath tumour	0.99972	1	Not available			B	Loss chr1p,chr9, chr10, chr11, chr13, chr16; Gain chr8, chr15q, chr17	MPNST	LFU
204875120084_R06C01	16	15	F			No	MPNST	Unknown		No matching methylation classes		1	Not available			A	Loss chr4, chr6, chr8p, chr9p, chr14q, chr17,chr19q,chr22; Partial gain and partial loss chr19p	MPNST	LFU
206182290163_R03C01	17	16	M			No	MPNST	Unknown		No matching methylation classes		1	Not available			A	Low quality	MPNST	LFU
205537620044_R02C01	18	17	F	19	left lower limb	Yes	MPNST	None		Methylation class malignant peripheral nerve sheath tumour	0.99903	1	Not available			B	Multiple complex alterations	MPNST	Alive	72	MPNST
204792780085_R06C01	19	17	F	18	left lower limb	Yes	MPNST	None		Methylation class malignant peripheral nerve sheath tumour	0.99866	1	Not evaluable	neg	neg	B	Loss chr1p ,chr3p,chr5q, chr10, chr11q, chr16, chr18, chr19, chr20; Gain chr1q, chr6, chr8q, chr13q; partial gain chr15q, Partial gain and loss chr9q	MPNST	Alive	84	MPNST
204792780085_R07C01	20	18	F	16	Abdomen	Yes	MPNST	None		Methylation class malignant peripheral nerve sheath tumour	0.99403	1	Not evaluable	pos	neg	B	Partial loss chr1q, chr4; Loss chr9p, chr10, chr11p,chr14q ,chr18; Partial gain and loss chr11, chr12	MPNST	DOD	12	MPNST
204792780085_R08C01	21	19	M	24	torax	Yes	MPNST	None		Methylation class malignant peripheral nerve sheath tumour	0.93191	1	Not evaluable	20	neg	B	Loss chr5q, chr9p, chr22; Gain chr8; partial loss chr10, chr11,chr12q; Partial gain and loss chr3	MPNST	DOD	6	MPNST
204958100112_R06C01	22	20	F	19	left upper limb	Yes	MPNST	Archer FusionPlex, Archer VariantPlex (DNA)	Negative for fusions; CDKN2A c.197_198del (p.His66Argfs*53), NF1 c.1157dup (p.Ser387Lysfs*9), DICER1 c.5257G>A (p.Asp1753Asn), PIK3CA c.1624G>A (p.Glu542Lys)	Methylation class sarcoma (MPNST-like)	0.99	1	Positive			A	Partial loss chr1p, chr5, chr6p, chr12p; Partial gain chr7p; Loss chr9p, chr22q; Gain chr15; Partial loss and gain chr17	MPNST	DOD	24
205751520023_R07C01	23	5	M	17	right iliac fossa (psoas muscle)	Yes	MPNST	None		Methylation class osteosarcoma (high grade)	0.87253	1	Not available			B	Low quality/Multiple complex alterations	MPNST	DOD	12
205751520023_R04C01	24	7	F	19	left lower limb	Yes	MPNST	None		Methylation class malignant peripheral nerve sheath tumour	0.95739	1	Positive			B	Loss chr1p, chr4q, chr10p, chr11, chr13q, chr14q, chr16, chr18, chr21, chr22; Partial loss chr3q, chr5q, chr8q, chr9p, chr10q; Partial gain chr7p; Partial gain and loss chr19	MPNST	DOD	6	MPNST
206026050035_R04C01	25	21	M	10	torax	Yes	MPNST	Archer FusionPlex, TSO500	Negative; RB1 c.59C>T (p.P20L), NF1 c.5103dupA (p.G1702Rfs*2), EED c.413_414delAC (p.Y138Cfs*4), CIC c.1795C>T (p.R599W)	Methylation class malignant peripheral nerve sheath tumour	0.99997	1	Negative			B	Partial loss chr1p,chr2q; Partial gain chr1q; Gain chr7, chr8; Loss chr9, chr18, chr21, chr22; Partial loss chr11,chr12, chr15,chr16; Partial gain and loss chr10, chr17	MPNST	DOD	6	MPNST
206905700041_R08C01	26	22	M	13		Yes	MPNST	Archer FusionPlex	Negative for fusions	Methylation class malignant peripheral nerve sheath tumour	0.99998	1	Negative			B	Multiple complex alterations	MPNST	DOD	4	MPNST
206467110132_R04C01	27	23	F	2	pelvis	Yes	Malignant Triton Tumor/Rhabdomyosarcoma	None		Methylation class rhabdomyosarcoma (embryonal)	0.86066	1	Negative			A	Partial loss chr4; Gain chr8, chr12, chr20q; Partial losses chr9; Partial gains chr10p	Rhabdomyosarcoma in NF1	DOD	8
205751520023_R01C01	28	24	M	10	right upper limb	Yes	Atypical Neurofibroma	None		No matching methylation classes		1	Positive			Excluded (low quality)	Flat (low quality)	Atypical neurofibroma	Alive	132	Atypical neurofibroma
205751520023_R02C01	29	5	M	14	head and neck	Yes	MPNST	None		Methylation class malignant peripheral nerve sheath tumour	0.97275	1	Not available			B	Multiple complex alterations	MPNST	DOD	48	MPNST
206182290163_R05C01	30	25	F	15	head and neck	Yes	Atypical Neurofibroma	None		Methylation class schwannoma	0.65844	1	Not available			A	Flat	Atypical neurofibroma	Alive	48	Atypical neurofibroma
205751520023_R03C01	31	26	F	11	left upper limb	Yes	Atypical Neurofibroma	None		No matching methylation classes		1	Positive			A	Flat	Atypical neurofibroma	Alive	84	Atypical neurofibroma
205767050149_R02C01	32	27	M	20	left upper limb	Yes	Atypical Neurofibroma	None		Methylation class schwannoma	0.9405	1	Not available			A	Partial gain and loss chr1p	Atypical neurofibroma	Alive	72	Atypical neurofibroma
203096660093_R01C01	33	28	M	11	left lower limb	No	High-grade undifferentiated sarcoma	Archer FusionPlex	Negative for fusions	Methylation class sarcoma (MPNST-like)	0.5554	2	Positive	neg	non eseguita	Outlier	Multiple complex alterations	High-grade undifferentiated spindle cell sarcoma	DOD	33	High
203939360069_R05C01	34	29	F	4	retroperitoneum	No	High-grade undifferentiated sarcoma	RNA-seq	Negative for fusions	Methylation class sarcoma (MPNST-like)	0.99783	2	Positive	neg	non eseguita	A	Partial loss chr1p, chr7q, chr14q, chr18; Partial gain chr1q, chr16p, chr19; Gain chr2, chr8, chr17, chr20, chr22; Loss chr3, chr9, chr10,	High-grade undifferentiated spindle cell sarcoma	Alive	48	High
203939360062_R06C01	35	30	F	3	kidney	No	Infantile Fibrosarcoma	Archer FusionPlex, RNA-seq	MYH10::RET	Methylation class sarcoma (MPNST-like)	0.56311	2	Positive	pos	non eseguita	A	Flat	Mesenchimal TPM3::NTRK1 rearranged neoplasia (low-grade)	Alive	48	Low
204088090104_R05C01	36	31	M	2	right arm	No	Infantile Fibrosarcoma	RNA-seq	GOLGA4::RAF1	Methylation class sarcoma (MPNST-like)	0.85	2	Positive	neg	neg	A	Flat	Mesenchimal low-grade myofibroblastic neoplasia	LFU
204234160159_R04C01	37	32	M	1	Kidney	No	High-grade undifferentiated sarcoma/cellular mesoblastic neprhoma	RNA-seq	EML4::NTRK3	Methylation class sarcoma (MPNST-like)	0.99	2	Positive	neg	non eseguita	A	Partial loss chr1p,chr3q, chr6q, chr7q, chr8q, chr9q, chr12q, chr14q, chr16q, chr18q; Partial gain chr1q,chr7p, chr17; Partial loss and gain chr2q, chr5q	Mesenchimal EML4::NTRK3 rearranged neoplasia (high grade)	DOD	4	High
204958100051_R06C01	38	33	F	2		No	Infantile Fibrosarcoma	RNA-seq	CLIP::RAF1	Methylation class sarcoma (MPNST-like)	0.41	2	Not available			A	Flat	Mesenchimal CLIP::RAF1 rearranged neoplasia (low-grade)	Alive CR	12	Low
206238140036_R01C01	39	34	F	0.25	head and neck (tongue)	No	Infantile TRK-rearranged mesenchymal tumor	Archer FusionPlex, RNA-seq	RBPMS::NTRK3	Methylation class sarcoma (MPNST-like)	0.967	2	Not available			A	Flat	Spindle cell mesenchimal RPBMS::NTRK3 rearranged neoplasia	Alive	12	Low
206026050092_R04C01	40	35	F	12	arm	No	High-grade undifferentiated sarcoma	RT-PCR for DICER1, Archer FusionPlex, TSO500	Negative; MORC3-ERG; PARK2 c.823C>T (p.R275W), CDKN1B c.407A>G (p.D136G), H3F3C c.164A>G (p.Q55R), NOTCH1 c.2263_2265delAAT (p.N755del), KBKE c.1322G>A (p.R441Q), SPTA1 c.5572C>G (p.L1858V)	Methylation class sarcoma (MPNST-like)	0.815	2	Positive			A	Multiple complex alterations	High-grade undifferentiated pleomorphic sarcoma	LFU
206702470197_R03C01	41	36	F	5	upper limb	No	TRK-rearranged mesenchymal tumor	RNA-seq	EGFR p.N771_H773dup exon 20	Methylation class sarcoma (MPNST-like)	0.51118	2	Not available			A	Gain chr8, chr9, chr10, chr12, chr15q, chr18	TRK-rearranged mesenchymal tumor	LFU
206942600018_R08C01	42	37	M	2	kidney	No	High-grade infantile TRK-rearranged mesenchymal tumor	Archer FusionPlex	ETV6::NTRK3	Methylation class sarcoma (MPNST-like)	0.99892	2	Positive			A	Gain chr2, chr8, chr11, chr21q; Partial loss chr12p, chr12q, chr14q; Partial gain chr15q, chr17q	Pediatric NTRK-rearranged spindle cell neoplasm	Alive	12	High
